# Supplementary material for: Whole genome sequencing to study SARS-CoV-2 transmission between university students and the surrounding community in Pittsburgh, Pennsylvania, 2020–2021
Source: Antimicrob Steward Healthc Epidemiol. 2026 Mar 23;6(1):e62. doi: 10.1017/ash.2026.10307 (PMC13104529; doi:10.1017/ash.2026.10307)
Supplement: Rangachar Srinivasa et al. supplementary material 3 — Rangachar Srinivasa et al. supplementary material [file S2732494X26103076sup003.xlsx]

## Sheet: Sheet1
	≥ 1 individual from population in cluster
Cluster Count	Student	Ambulatory Community (Outpatient)	Ambulatory Community (Employee)	Hospitalized Community
11	X	X
1	X	X	X	X
1	X	X	X
1	X	X		X
